# Supplementary material for: The GAD-7 and the PHQ-8 exhibit the same mathematical pattern of item responses in the general population: analysis of data from the National Health Interview Survey
Source: BMC Psychol. 2021 Sep 23;9:149. doi: 10.1186/s40359-021-00657-9 (PMC8461873; doi:10.1186/s40359-021-00657-9)
Supplement: Supplementary file 1 — Additional file 1. Correlation among the 15-item scores of the GAD-7 and the PHQ-8. [file 40359_2021_657_MOESM1_ESM.xlsx]

## Sheet: Sheet1
	Supplementary Table 1. Correlation among the 15 item scores of the GAD-7 and the PHQ-8
		GAD1	GAD2	GAD3	GAD4	GAD5	GAD6	GAD7	PHQ1	PHQ2	PHQ3	PHQ4	PHQ5	PHQ6	PHQ7	PHQ8
Feeling nervous, anxious, or on edge	GAD1		0.628	0.617	0.549	0.429	0.486	0.485	0.467	0.546	0.416	0.442	0.388	0.498	0.438	0.349
Not being able to stop or control worrying	GAD2			0.712	0.559	0.446	0.458	0.527	0.468	0.561	0.407	0.414	0.408	0.528	0.43	0.352
Worrying too much about different things	GAD3				0.571	0.431	0.49	0.513	0.458	0.539	0.41	0.432	0.396	0.512	0.418	0.325
Trouble relaxing	GAD4					0.529	0.477	0.446	0.432	0.471	0.441	0.429	0.395	0.453	0.442	0.347
Being so restless that it is hard to sit still	GAD5						0.396	0.385	0.359	0.381	0.337	0.315	0.332	0.378	0.402	0.394
Becoming easily annoyed or irritable	GAD6							0.401	0.4	0.425	0.369	0.42	0.365	0.423	0.375	0.297
Feeling afraid as if something awful might happen	GAD7								0.398	0.458	0.31	0.332	0.336	0.447	0.381	0.328
Loss of interest or pleasure	PHQ1									0.601	0.373	0.44	0.411	0.475	0.434	0.351
Depressed mood	PHQ2										0.387	0.428	0.403	0.566	0.429	0.355
Sleep disturbances	PHQ3											0.501	0.388	0.353	0.346	0.3
Anergia or fatigability	PHQ4												0.43	0.385	0.373	0.3
Appetite disturbances	PHQ5													0.412	0.374	0.31
Low self-esteem	PHQ6														0.428	0.354
Concentration difficulties	PHQ7															0.411
Psychomotor symptoms	PHQ8
			All values are Spearman's rank correlation coefficient.
			GAD-7	0.39-0.71
			PHQ	0.30-0.60
